# Supplementary material for: Novel Perspectives on the Design and Development of a Long-Acting Subcutaneous Raltegravir Injection for Treatment of HIV—In Vitro and In Vivo Evaluation
Source: Pharmaceutics. 2023 May 18;15(5):1530. doi: 10.3390/pharmaceutics15051530 (PMC10224444; doi:10.3390/pharmaceutics15051530)
Supplement: Supplementary file 1 [file pharmaceutics-15-01530-s001.zip]

Archive with 1 entries (1 files):
- pharmaceutics-2366990-supplementary.pdf
